# Supplementary material for: Long-term follow-up of mandibular dental arch changes in patients with complete non-syndromic unilateral cleft lip, alveolus, and palate
Source: PeerJ. 2021 Dec 16;9:e12643. doi: 10.7717/peerj.12643 (PMC8684719; doi:10.7717/peerj.12643)
Supplement: Supplemental Information 7 [file peerj-09-12643-s007.xlsx]

## Sheet: all data Nia and MHB Sarie, wit
ID	OutOfAnalysis	gender	Age	LR	SimonartsBand	SB_yes	SB_no	SB_qm	DateT0	DateT1	DateT2	technique	TechIsClosing	technique_13	technique_1	technique_2	technique_3	CClower	CClower_yes	CClower_no	CClower_qm	CCupper	CCupper_yes	CCupper_no	CCupper_qm	orthognathic	orthognathic_yes	orthognathic_no	orthognathic_qm	Goslon.T0	Goslon.T1	Goslon.T2	GoslonDecrement.T0T1	GoslonDecrement.T0T2	GoslonDecrement.T1T2	SeenAt.T0	SeenAt.T1	SeenAt.T2	d33.T0	d33.T1	d33.T2	d55.T0	d55.T1	d55.T2	d66.T0	d66.T1	d66.T2	d77.T0	d77.T1
1	0	m	16.3422	L	y	1	0	0	2003-07-02			1	0	1	1	0	0	y	1	0	0	y	1	0	0	n	0	1	0	2						1	0	0	34.48			46.86			51.46			55.76
2	0	m	14.308	L	n	0	1	0	2004-01-08	2006-01-31		2	1	2	0	1	0	y	1	0	0	y	1	0	0	n	0	1	0	1	2		1			1	1	0	37.14	37.11		43.81	42.41		49.74	49.18		61.21	59.87
3	0	m	14.6639	R	n	0	1	0	2000-10-20	2004-02-10	2005-11-29	1	0	1	1	0	0	n	0	1	0	y	1	0	0	n	0	1	0	1	1	2	0	1	1	1	1	1	36.37	35.48	35.42	51.94	51.31	51.23	56.3	57.24	57.27	59.97	61.28
4	0	m	13.8344	L	n	0	1	0	2000-12-19	2002-12-03	2007-09-04	2	1	2	0	1	0	y	1	0	0	y	1	0	0	n	0	1	0	4	4	4	0	0	0	1	1	1	36.97	32.55	30.69	42.46	34.82	33.61	45.9	37.91	35.06	50.9	48.35
5	0	f	16.6954	L	n	0	1	0	2001-01-21	2003-02-11	2006-06-06	2	1	2	0	1	0	n	0	1	0	n	0	1	0	n	0	1	0	2	2	2	0	0	0	1	1	1	33.37	31.1	30.16	39.38	38.37	37.08	43.85	42.24	40.16	51.27	51.46
6	0	f	14.0014	L	?	0	0	1	1997-04-04		2003-04-10	2	1	2	0	1	0	y	1	0	0	y	1	0	0	n	0	1	0	2	1	1	0	0	0	1	1	1	34.18	35.03	34.35				41.94	40.91	40.9	48.64	49.36
7	0	m	17.7604	L	?	0	0	1	2009-12-17	2011-12-20	2015-01-13	2	1	2	0	1	0	y	1	0	0	y	1	0	0	n	0	1	0	2	2	2	0	0	0	1	1	1	35.98	35.3	35.43	41.51	40.92	40.59	47.64	46.58	46.68	52.23	52.58
8	0	m	13.7276	L	y	1	0	0	2001-05-22	2003-08-14	2006-10-10	3	0	1	0	0	1	y	1	0	0	y	1	0	0	n	0	1	0	1	2	2	1	1	0	1	1	1	33.7	30.27		43.46	42.16	40.63	46.73	45.17	44.11	55.09	54.18
9	0	m	13.33	R	y	1	0	0	2003-05-31	2005-06-30	2008-12-09	1	0	1	1	0	0	y	1	0	0	y	1	0	0	n	0	1	0	1	2	1	1	0	0	1	1	1	33.98	31.57	33.93	46.85	46.92	47.41	53.25	53.74	53.38	59.47	60.36
10	0	m	19.5072	L	?	0	0	1	2008-05-01	2010-06-22	2013-08-13	2	1	2	0	1	0	y	1	0	0	y	1	0	0	y	1	0	0	2	2	2	0	0	0	1	1	1	34.63	35.15	35.24	42.14	40.08	40.21	45.96	45.14	45.03	50.62	52.53
11	0	f	16.501	L	y	1	0	0	2007-10-30	2010-05-11		2	1	2	0	1	0	y	1	0	0	y	1	0	0	n	0	1	0	1	2		1			1	1	0	34.74	29.67		42.58	37.41		46.34	45.83		56.99	56.86
12	0	m	15.9973	L	n	0	1	0	2003-02-18	2005-02-07	2008-03-17	2	1	2	0	1	0	y	1	0	0	y	1	0	0	n	0	1	0	1	1	2	0	1	1	1	1	1	33.33	30.27	31.2	40.12	36.81	36.17	44.7	41.83	41.59	51.4	49.85
13	0	f	18.4285	L	n	0	1	0	2002-01-23	2004-01-29		1	0	1	1	0	0	y	1	0	0	y	1	0	0	y	1	0	0	1	2		1			1	1	0	31.89	31.32		39.22	38.86		42.87	42.97		49.15	49.32
14	0	f	17.0212	R	y	1	0	0	2000-10-12	2003-09-09	2005-12-06	1	0	1	1	0	0	y	1	0	0	y	1	0	0	n	0	1	0	3	3	3	0	0	0	1	1	1	30.76	30.92	31.07	41.02	41.19	41.43	44.79	44.52	44.69	50.02	50.09
15	0	m	13.0623	L	n	0	1	0	2000-12-05	2003-01-14	2005-12-15	3	0	1	0	0	1	y	1	0	0	y	1	0	0	n	0	1	0	1	1	3	0	1	1	1	1	1	36.9	36.4	36.77	47.84	45.65	45.83	53.22	51.74	52.52	66.63	66.41
16	0	m	15.1485	L	n	0	1	0	1998-10-01	2001-02-13	2003-10-28	2	1	2	0	1	0	y	1	0	0	y	1	0	0	n	0	1	0	1	1	1	0	0	0	1	1	1	34.9	35.16	34.78	44.37	44.18	43.94	49.59	49.36	49.56	56.44	57.28
17	0	f	17.0157	L	?	0	0	1	2004-04-27	2007-09-11	2012-04-17	3	0	1	0	0	1	y	1	0	0	y	1	0	0	n	0	1	0	1	1	3	0	1	1	1	1	1	33.74	33.72	34.02	43.01	43.11	42.95	46.31	45.73	45.83	50.3	49.87
18	0	m	17.3881	L	?	0	0	1	2004-07-01	2007-11-29	2010-04-06	2	1	2	0	1	0	y	1	0	0	y	1	0	0	n	0	1	0	2	2	2	0	0	0	1	1	1	34.62	34.41	32.09	40	39.16	36.98	43.8	43.93	43.1	55.81	56.02
19	0	m	14.0233	L	n	0	1	0	1998-03-31		2003-04-18	2	1	2	0	1	0	y	1	0	0	y	1	0	0	n	0	1	0	2	1	1	0	0	0	1	1	1	35.06	34.32	34.2	43.54	42.27	41.12	47.82	45.48	45.21	54.71	52.04
20	0	f	13.8015	R	y	1	0	0	2004-05-13	2006-11-19	2010-01-19	1	0	1	1	0	0	n	0	1	0	n	0	1	0	n	0	1	0	2	1	1	0	0	0	1	1	0	35.23	34.74		45.87	46.32		50.82	51.06		58.8	57.67
21	0	f	15.5811	R	n	0	1	0	2000-03-25	2002-02-26	2005-04-01	2	1	2	0	1	0	y	1	0	0	y	1	0	0	n	0	1	0	1	1	1	0	0	0	1	1	1	37.94	35.85	35.75	43.44	41.56	41.49	46.93	44.86	44.49	53.46	53.4
22	0	m	14.9185	L	n	0	1	0	1998-09-01		2003-10-07	2	1	2	0	1	0	y	1	0	0	y	1	0	0	n	0	1	0	2	2	2	0	0	0	1	1	1	36.25	34.51	33.33	46.39	43.26	42.35	50.1	50	49.82	61.15	61.05
23	0	f	18.1821	L	y	1	0	0	2007-08-14	2009-09-29	2012-09-18	1	0	1	1	0	0	y	1	0	0	y	1	0	0	n	0	1	0	1	2	2	1	1	0	1	1	1	32.47	33.36	31.87	44.43	43.65	43.17	49.11	48.25	46.78	55.48	53.78
24	0	m	16.3833	L	n	0	1	0	2004-02-01	2006-02-21		2	1	2	0	1	0	n	0	1	0	n	0	1	0	n	0	1	0	1	2		1			1	1	1	36.62	33.09	33.41	45.26	41.24	40.51	50.62	44.69	43.69	60.84	58.69
25	0	m	17.0404	R	?	0	0	1	2009-10-08	2012-11-20		3	0	1	0	0	1	n	0	1	0	n	0	1	0	n	0	1	0	1	3		1			1	1	0	32.6	32.38		44.7	44.79		49.58	49.31		56.15	56.46
26	0	m	15.165	L	?	0	0	1	2004-01-12	2006-11-23	2009-07-07	2	1	2	0	1	0	y	1	0	0	y	1	0	0	n	0	1	0	1	2	2	1	1	0	1	1	1	34.98	34.72	34.77	42.56	41.65	41.71	45.76	45.55	45.87	55.13	55.35
27	0	m	17.6564	L	y	1	0	0	2005-07-07	2009-04-16		1	0	1	1	0	0	y	1	0	0	n	0	1	0	n	0	1	0	1	1		0			0	0	0
28	0	m	17.4237	L	n	0	1	0	2004-05-18	2006-03-28	2008-09-16	2	1	2	0	1	0	y	1	0	0	y	1	0	0	y	1	0	0	3	4	4	1	1	0	1	1	1	31.27	30.47	31.32	40.72	37.46	38.26	42.66	40.85	41.02	52.1	51.31
29	0	f	20.3285	L	n	0	1	0	2005-06-08	2007-11-11	2009-11-24	2	1	2	0	1	0	y	1	0	0	y	1	0	0	y	1	0	0	2	3	3	1	1	0	1	1	1	29.55	30.43	30.88	38.55	38.2	37.67	40.95	40.64	39.93	46.17	47.63
30	0	f	15.6578	L	n	0	1	0	2004-11-01	2006-12-01	2009-11-01	2	1	2	0	1	0	y	1	0	0	y	1	0	0	n	0	1	0	1	2	2	1	1	0	1	1	1	33.92	31.88	31.51	40.21	37.69	35.95	44.26	40.82	41.1	49.94	48.39
31	0	m	18.475	L	n	0	1	0	2004-10-05	2007-10-01	2009-11-03	2	1	2	0	1	0	y	1	0	0	y	1	0	0	n	0	1	0	1	1	1	0	0	0	1	1	1	35.12	34.52	34.76	40.86	41.36	40.92	45.93	45.08	45.09	53.64	53.76
32	0	f	19.9398	L	y	1	0	0	2007-06-12	2009-07-07	2012-10-02	2	1	2	0	1	0	y	1	0	0	y	1	0	0	y	1	0	0	1	1	1	0	0	0	1	1	1	35.38	34.69	34.86	45.91	43.45	43.72	49.81	49.04	49.61	58.53	57.88
33	0	m	20.2546	L	n	0	1	0	2006-11-14	2010-03-16	2012-05-08	1	0	1	1	0	0	y	1	0	0	y	1	0	0	n	0	1	0	3	3	3	0	0	0	1	1	1	35.79	34.96	35.25	44.92	45.32	44.63	50.32	49.6	50.11	61.13	60.78
34	0	f	13.0541	R	n	0	1	0	2000-01-18	2002-02-28	2004-12-02	2	1	2	0	1	0	y	1	0	0	y	1	0	0	n	0	1	0	2	1	1	0	0	0	1	1	1	32.19	33.82	33.5	44.33	42.83	42.78	48.8	47.14	47.16	55.94	55.33
35	0	m	16.898	R	y	1	0	0	2008-04-01	2010-04-13	2013-06-05	2	1	2	0	1	0	y	1	0	0	y	1	0	0	n	0	1	0	4	4	4	0	0	0	1	1	1	36.31	35.81	35.83	47.25	45.78	45.57	53.04	52.07	49.91	59.19	61.09
36	0	f	20.4244	L	n	0	1	0	2008-12-19	2011-01-08	2015-02-10	2	1	2	0	1	0	y	1	0	0	y	1	0	0	y	1	0	0	3	3	2	0	0	0	1	1	0	34.1	33.28		39.57	38.93		43.42	43.18		50.93	50.76
37	0	m	14.4394	R	n	0	1	0	1999-12-07	2001-09-25	2004-10-05	2	1	2	0	1	0	y	1	0	0	y	1	0	0	n	0	1	0	2	2	2	0	0	0	1	1	1	34.55	32.2	32.67	44.39	41.64	41.39	48.81	46.31	47.12	58.54	57.67
38	0	m	20.8515	R	n	0	1	0	2013-01-22	2015-04-09		2	1	2	0	1	0	y	1	0	0	y	1	0	0	y	1	0	0	2	3		1			1	1	0	32.37	33.06		41.85	41.95		47.68	46.44		55.49	55.01
39	0	m	15.4853	R	n	0	1	0	2008-02-26			1	0	1	1	0	0	y	1	0	0	y	1	0	0	n	0	1	0	1						1	0	0	33.32			48.01			52.09			63.82
40	0	f	15.8357	R	n	0	1	0	2006-06-08	2008-02-13	2011-08-23	2	1	2	0	1	0	y	1	0	0	y	1	0	0	n	0	1	0	1	1	1	0	0	0	1	1	1	34.94	32.9	33.28	42.11	39.44	39.17	45.55	43.49	43.38	52.29	50.82
41	0	f	18.4559	R	n	0	1	0	2005-07-12	2008-01-22	2011-04-12	2	1	2	0	1	0	y	1	0	0	y	1	0	0	y	1	0	0	2	2	2	0	0	0	1	1	1	35.72	35.54	35.76	43.66	42.23	42.18	50.99	50.52	50.52	53.88	53.35
42	0	m	16.3778	L	n	0	1	0	2007-01-01	2010-01-05	2013-02-12	2	1	2	0	1	0	y	1	0	0	y	1	0	0	n	0	1	0	1	1	1	0	0	0	1	1	1	36.25	35.15	34.51	42.9	40.63	40.48	47.35	47.13	46.27	54.72	54.16
43	0	m	15.4908	L	n	0	1	0	1998-09-01		2003-09-25	2	1	2	0	1	0	y	1	0	0	y	1	0	0	n	0	1	0	1	1	1	0	0	0	1	1	1	33.78	33.14	32.28	37.89	37.6	36.81	42.17	41.77	40.84	51.16	49.9
44	0	m	22.5051	R	n	0	1	0	2007-05-15	2008-05-20	2012-05-08	2	1	2	0	1	0	y	1	0	0	y	1	0	0	y	1	0	0	1	1	1	0	0	0	1	1	1	35.09	34.2	33.78	45.64	45.36	45.46	49.01	48.73	49.06	57.07	58.06
45	0	f	13.1088	L	n	0	1	0	1996-06-27		2001-11-29	2	1	2	0	1	0	n	0	1	0	y	1	0	0	n	0	1	0		3	4			1	1	1	1	34.86	33.71	33.11	41.34	38.78	38.73	46	44.26	43.68	49.85	50.31
46	0	m	17.024	L	n	0	1	0	2003-06-01	2005-05-19		2	1	2	0	1	0	n	0	1	0	y	1	0	0	n	0	1	0	4	4		0			1	1	0	36.9	35.05		47.91	44.22		54.83	50.81		60.93	59.68
47	0	f	17.2074	L	n	0	1	0	2001-02-15	2004-09-28	2007-04-17	2	1	2	0	1	0	y	1	0	0	y	1	0	0	y	1	0	0	1	1	1	0	0	0	1	0	1	32.83		33.96	42.37		41.58	48		47.3	55.19
48	0	m	14.1164	L	y	1	0	0	1998-01-06		2003-02-13	2	1	2	0	1	0	y	1	0	0	y	1	0	0	n	0	1	0	1	3	3	1	1	0	1	1	1	35.03	34.75	33.97	43.42	39.8	38.83	47.06	45.2	44.12	57.41	56.4
49	0	m	18.5325	L	y	1	0	0	2005-01-18	2008-11-30	2011-03-01	1	0	1	1	0	0	y	1	0	0	y	1	0	0	n	0	1	0	3	3	4	0	1	1	1	1	1	30.08	29.7	29.95	44	43	43.37	51.37	50.13	51.22	60.71	60.79
50	0	f	20.5311	R	n	0	1	0	2004-12-16		2011-11-15	2	1	2	0	1	0	y	1	0	0	y	1	0	0	n	0	1	0	3		2		0		1	1	1	34.5	33.83	33.54	42.65		41.45	45.96		46.11	55.34
51	0	m	20.115	R	n	0	1	0	2008-12-04	2011-04-05	2014-01-20	2	1	2	0	1	0	y	1	0	0	y	1	0	0	y	1	0	0	1	1	1	0	0	0	1	1	1	34.5	33.83	33.54	41.64	40.91	40.05	46.59	45.86	45.37	53.14	52.3
52	1	m			?	0	0	1					0					?	0	0	1	?	0	0	1	?	0	0	1							0	0	0
53	0	f		L	n	0	1	0			2004-03-23	1	0	1	1	0	0	y	1	0	0	y	1	0	0	n	0	1	0							0	0	0
54	0	f	12.8816	L	y	1	0	0	1997-11-25		2002-09-10	3	0	1	0	0	1	y	1	0	0	y	1	0	0	n	0	1	0	2		2		0		1	0	1	31.74		31.15	43.4		44.33	45.77		46.19
55	0	m	16.1205	L	y	1	0	0	2000-04-11	2003-04-08	2006-03-21	2	1	2	0	1	0	n	0	1	0	n	0	1	0	n	0	1	0	3	3	4	0	1	1	1	1	1	35.19	33.36	33.04	43.81	40.76	39.59	47.39	46.45	45.79	56.75	56.66
56	0	f	16.8706	L	n	0	1	0	2007-04-01	2008-11-01	2011-07-04	3	0	1	0	0	1	y	1	0	0	y	1	0	0	n	0	1	0	3	2	2	0	0	0	1	1	1	34.61	34.47	34.11	41.73	41.8	43.01	46.17	46.85	46.89	53.34	53.27
57	0	f	13.8097	R	n	0	1	0	1999-01-05	2001-03-06	2004-03-23	2	1	2	0	1	0	y	1	0	0	y	1	0	0	n	0	1	0	3	3	3	0	0	0	1	1	0	34.95	31.12					44.16	38.44		49.17	46.91
58	0	m	16.1807	L	y	1	0	0	2002-10-31	2004-11-02		2	1	2	0	1	0	n	0	1	0	n	0	1	0	n	0	1	0	4	4		0			1	1	0	32.23	31.32		41.34	40.08		50.34	49.51		57.89	57.88
59	0	f	14.9897	R	y	1	0	0	2000-09-01			2	1	2	0	1	0	y	1	0	0	y	1	0	0	n	0	1	0	1						1	0	0	31.32			36.69			42.46			51
60	0	m	14.924	L	n	0	1	0	1999-01-19	2001-02-01	2005-01-25	2	1	2	0	1	0	y	1	0	0	y	1	0	0	y	1	0	0	2	3	3	1	1	0	1	1	1	35.19	33.36	33.04				43.43	40.94	42.78	52.21	51.71
61	0	m	16.5886	L	n	0	1	0	2004-11-09		2009-05-05	2	1	2	0	1	0	n	0	1	0	n	0	1	0	y	1	0	0	1		2		1		1	0	1	33.26		33.23	43.94		42.04	47.62		46.37
62	0	m	15.0828	R	n	0	1	0	2000-07-01	2001-12-01		2	1	2	0	1	0	n	0	1	0	y	1	0	0	n	0	1	0	2	1		0			1	1	1	33.26		33.23	44.47	43.98		49.04	47.13		56.17	55.51
63	0	f	16.8761	R	n	0	1	0	2007-03-20	2009-09-01	2012-04-01	1	0	1	1	0	0	y	1	0	0	y	1	0	0	n	0	1	0	1	2	2	1	1	0	1	1	1	33.49	32.93	32.94	43.07	41.87	41.82	46.9	46.47	46.48	54.26	55.95
64	0	m		L	n	0	1	0		2008-09-18		2	1	2	0	1	0	y	1	0	0	y	1	0	0	n	0	1	0		2					0	0	0
65	0	f	14.5161	L	?	0	0	1	2002-04-23	2004-05-18	2007-10-16	2	1	2	0	1	0	y	1	0	0	y	1	0	0	n	0	1	0	2	4	4	1	1	0	1	1	1	34.34	30.48	29.45	40.15	35.12	33.03	45.9	42.81	41.83	53.09	52.89
66	0	f	17.4702	L	n	0	1	0	2007-10-02	2009-12-08	2012-11-20	2	1	2	0	1	0	y	1	0	0	y	1	0	0	n	0	1	0	1	2	2	1	1	0	1	1	1	35.48	35.77	35.47	42.88	41.58	40.78	49.83	48.33	46.44	57.57	57.04
67	0	m	21.5989	L	n	0	1	0	2008-03-25	2010-04-13	2013-09-24	2	1	2	0	1	0	y	1	0	0	y	1	0	0	y	1	0	0	1	2	2	1	1	0	1	1	1	38.41	38.24	38.65	46.55	46.46	45.47	52.69	51.32	51.88	61.55	61.48
68	0	m	13.7851	L	y	1	0	0	2003-05-01		2008-04-01	2	1	2	0	1	0	y	1	0	0	y	1	0	0	n	0	1	0	3		3		0		1	0	1	32.9		31.52	42.19		41.73	48.37		48.26	56.66
69	0	m	17.3552	L	n	0	1	0	2007-10-16		2012-07-03	2	1	2	0	1	0	y	1	0	0	y	1	0	0	n	0	1	0	3		3		0		1	0	1	38		35.49	46.65		44.6	51.47		48.87	61.54
70	0	m	14.4668	L	n	0	1	0	2005-12-13	2008-06-24	2011-02-24	1	0	1	1	0	0	y	1	0	0	y	1	0	0	n	0	1	0	1	1	1	0	0	0	1	1	1	32.82	32.56	31.94	46.19	45.82	45.61	50.46	51.28	51.44	57.72	58.11
71	0	m	16.8679	L	n	0	1	0	2004-03-18	2006-06-06	2009-04-10	2	1	2	0	1	0	y	1	0	0	y	1	0	0	n	0	1	0	1	2	3	1	1	1	1	1	1	35.51	35.42	34.89	41.7	41.48	41.9	45.76	44.92	45.14	54.31	53.37
72	0	m	14.0014	L	n	0	1	0	1998-06-08		2003-09-01	2	1	2	0	1	0	y	1	0	0	y	1	0	0	n	0	1	0	2	2	3	0	1	1	1	1	1	35.89	34.85	34.18	43.26	40.62	40.66	45.87	45.01	44.61	53.57	54.05
73	0	f	18.883	L	n	0	1	0	2007-02-14	2009-02-10	2012-02-28	2	1	2	0	1	0	y	1	0	0	y	1	0	0	y	1	0	0	1	1	1	0	0	0	1	1	1	33.7	33.16	33.5				42.5	43	41.96	49.57	49.27
74	0	m	20.1259	L	n	0	1	0	2010-03-03	2012-08-14	2015-06-16	2	1	2	0	1	0	y	1	0	0	y	1	0	0	n	0	1	0	1	1		0			1	1	0	33.94	34.5		41.57	41.06		47.82	46.72		55.06	54.81
75	0	m	15.6769	R	n	0	1	0	2000-12-05			2	1	2	0	1	0	y	1	0	0	y	1	0	0	n	0	1	0	3						1	0	0	35.16			38.59			45.82			55.28
76	0	m	16.0849	L	y	1	0	0	2008-08-11	2010-09-11	2013-09-02	2	1	2	0	1	0	y	1	0	0	y	1	0	0	n	0	1	0	3	3	3	0	0	0	1	1	1	35.94	35.48	36.38	46.31	41.98	41.78	50.94	47.84	47.47	56.33	55.21
77	0	m	15.603	L	n	0	1	0	2005-11-15	2007-12-11		2	1	2	0	1	0	y	1	0	0	y	1	0	0	n	0	1	0	1	1	1	0	0	0	1	1	0	35.23	34.21		45.92	43.81		49.12	49.64		57.54	57.05
78	0	m	15.321	R	y	1	0	0	2007-09-13	2010-09-07	2012-09-25	1	0	1	1	0	0	y	1	0	0	n	0	1	0	n	0	1	0	3	3	3	0	0	0	1	1	1	33.39	33.41	32.93	46.82	45.25	44.89	52.94	52.51	51.25	59.39	58.87
79	1	m		L	y	1	0	0					0					y	1	0	0	y	1	0	0	n	0	1	0							0	0	0
[truncated: 115 more columns]
